# Supplementary material for: Biomimetic caged platinum catalyst for hydrosilylation reaction with high site selectivity
Source: Nat Commun. 2021 Jan 4;12:64. doi: 10.1038/s41467-020-20233-w (PMC7782696; doi:10.1038/s41467-020-20233-w)
Supplement: Supplementary file 6 — Source Data [file 41467_2020_20233_MOESM6_ESM.zip]

Archive with 4 entries (4 files):
- Source Data/Source Data 1.xlsx
- Source Data/Source Data 2.xls
- Source Data/Source Data 3.xlsx
- Source Data/Source Data 4.xlsx
