# Supplementary material for: Biomimetic caged platinum catalyst for hydrosilylation reaction with high site selectivity
Source: Nat Commun. 2021 Jan 4;12:64. doi: 10.1038/s41467-020-20233-w (PMC7782696; doi:10.1038/s41467-020-20233-w)
Supplement: Supplementary file 6 — Source Data [file 41467_2020_20233_MOESM6_ESM.zip › Source Data/Source Data 1.xlsx]

## Sheet: Michaelis-Menten plots
Concentration/mM	Reaction rate
138.68	1.3934
70.85	1.3143
35.7	1.1164
26.4	1.053
21.8	1.0004
17.2	0.8645
13.3	0.7792
9.118	0.6726
5.66	0.4689
3.76	0.3706
