# Supplementary material for: Biomimetic caged platinum catalyst for hydrosilylation reaction with high site selectivity
Source: Nat Commun. 2021 Jan 4;12:64. doi: 10.1038/s41467-020-20233-w (PMC7782696; doi:10.1038/s41467-020-20233-w)
Supplement: Supplementary file 6 — Source Data [file 41467_2020_20233_MOESM6_ESM.zip › Source Data/Source Data 2.xls]

## Sheet: kinetics of different temp.
Temperature	Time/min	Triethoxysilane (R)	Dodecane(Internal standard)	Product	R/St	Pr/St	conversion (%)	Note:
40℃	0	161577	42536	0	3.79859	0	0
	10	112014	32537	4834	3.44267	0.148569	9.52367
	20	106324	33524	8780	3.17158	0.261902	16.7886
	30	90114	31667	12613	2.84568	0.398301	25.5321
	40	90031	34889	17383	2.5805	0.498237	31.9383
	50	76332	34008	21628	2.24453	0.635968	40.7672
	60	68854	35421	26940	1.94388	0.760566	48.7542
	70	61166	36500	32252	1.67578	0.883616	56.6421
	80	46044	34533	34969	1.33333	1.01263	64.9119
	90	35847	34827	39614	1.02929	1.13745	72.9135
	100	18880	39962	54590	0.472449	1.36605	87.5672
	110	12538	43241	62308	0.289956	1.44095	92.3684
	120	2316	42247	64954	0.0548205	1.53748	98.5565
							0
45℃	0	186664	51522	0	3.623	0	0
	15	98561	34870	11925	2.82653	0.341985	21.9221
	30	122001	48334	23241	2.52412	0.480842	30.8232
	45	80913	46081	36620	1.75589	0.794688	50.9415
	60	50124	38766	39038	1.29299	1.00702	64.5523
	75	24651	38579	49527	0.638975	1.28378	82.2937
	90	17699	65408	94383	0.270594	1.44299	92.4993
	105	6089	35947	53415	0.169388	1.48594	95.2524
	120	7512	42281	62736	0.177668	1.48379	95.1146
	135	4497	48287	73387	0.0931307	1.51981	97.4236
	150	5039	43260	65276	0.116482	1.50892	96.7258
	165		33611	52177	0	1.55238	99.5115
							0
50℃	0	178582	49121	0	3.63555	0	0
	5	130011	39130	5183	3.32254	0.132456	8.49076
	10	125112	41998	11967	2.979	0.284942	18.2655
	15	120032	43345	16554	2.76922	0.381913	24.4816
	20	101198	40332	19399	2.50912	0.480983	30.8322
	25	103042	44973	25905	2.2912	0.576012	36.9239
	30	88017	42458	28436	2.07304	0.669744	42.9323
	35	89982	49132	37906	1.83143	0.771513	49.456
	40	76854	45801	38391	1.678	0.838213	53.7316
	45	80997	53628	48617	1.51035	0.90656	58.1128
	50	68521	53317	53753	1.28516	1.00818	64.6268
	55	59085	54620	59951	1.08175	1.0976	70.3591
							0
55℃	0	151907	42536	0	3.57126	0	0
	5	199657	64321	8742	3.10407	0.135912	8.71231
	10	190074	63488	16424	2.99386	0.258695	16.583
	15	115621	42405	16640	2.72659	0.392407	25.1543
	20	118127	49254	25366	2.39832	0.515004	33.0131
	25	156789	75219	48224	2.08443	0.641115	41.0971
	30	115147	65218	51767	1.76557	0.793753	50.8816
	35	65021	44305	40831	1.46758	0.921589	59.0762
	40	98751	81200	81397	1.21615	1.00243	64.2581
	45	56028	63052	73939	0.8886	1.17267	75.171
	50	14937	52531	75068	0.284346	1.42902	91.604
	55		77138	119950	0	1.55501	99.6798
	60		63521	97548	0	1.53568	98.4411
	65		39988	61890	0	1.54771	99.2125

## Sheet: Ea
T	K	k	1/(Tc*R)	lnk
40	313.15	0.8293	0.000384094	-0.187173
45	318.15	1.0704	0.000378058	0.0680324
50	323.15	1.3452	0.000372208	0.296543
55	328.15	1.7041	0.000366537	0.533037
