# Supplementary material for: Biomimetic caged platinum catalyst for hydrosilylation reaction with high site selectivity
Source: Nat Commun. 2021 Jan 4;12:64. doi: 10.1038/s41467-020-20233-w (PMC7782696; doi:10.1038/s41467-020-20233-w)
Supplement: Supplementary file 6 — Source Data [file 41467_2020_20233_MOESM6_ESM.zip › Source Data/Source Data 3.xlsx]

## Sheet: cage unblock
Time/min	Triethoxysilane (R)	Dodecane(Internal standard)	Product	Pr/St	Conversion（%）	Note:
1	64394	173152	5854	0.0338084	2.84105
5	63813	169045	0	0	0
10	61469	163481	0	0	0
15	51119	136117	0	0	0
20	69715	190284	9354	0.0491581	4.09651
25	61997	176249	12251	0.0695096	5.79247
30	65985	179618	14324	0.079747	6.64558
35	60753	162085	14461	0.0892186	7.43488
50	49480	137022	13621	0.0994074	8.28395
65	48920	136723	31571	0.230912	19.2427
95	31843	142963	55403	0.387534	32.2945
125	23364	178228	126792	0.711403	59.2836
155	8327	142325	134590	0.945653	78.8044
185		176292	202968	1.15132	95.9431
215		128333	149693	1.16644	97.2035
245		166361	192178	1.15519	96.2656
305		164606	195858	1.18986	99.155
365		120843	143372	1.18643	98.8693
425		196435	228344	1.16244	96.87
491		196125	227247	1.15868	96.557
553		240220	274346	1.14206	95.1718

## Sheet: cage block
Time/min	Triethoxysilane（R）	Dodecane(Internal standard)	Product	Pr/St	Conversion(%)	Note:
0	64578	181567	0	0	0
5	63526	175569	0	0	0
10	63257	172315	0	0	0
15	64552	179256	0	0	0
20	67549	202594	1012.98	0.00500004	0.41667
25	69852	214551	858.195	0.00399996	0.33333
30	71002	232514	1627.59	0.00699996	0.58333
35	63112	168225	1177.57	0.00699996	0.58333
50	68154	213562	1708.5	0.00800004	0.66667
65	61002	154426	1235.41	0.00800004	0.66667
95	58114	128955	1418.51	0.011	0.91667
125	69143	212289	2547.47	0.012	1
155	67241	199555	2394.66	0.012	1
185	55432	123659	1607.56	0.013	1.08333
215	68152	190546	2477.09	0.013	1.08333
245	69557	218856	4595.98	0.021	1.75
305	71024	229856	4137.41	0.018	1.5
365	67210	210335	4837.71	0.023	1.91667
425	62895	184572	3691.45	0.02	1.66667
491	63254	194321	4663.7	0.024	2
553	62117	180556	1986.12	0.011	0.91667
