# Supplementary material for: Biomimetic caged platinum catalyst for hydrosilylation reaction with high site selectivity
Source: Nat Commun. 2021 Jan 4;12:64. doi: 10.1038/s41467-020-20233-w (PMC7782696; doi:10.1038/s41467-020-20233-w)
Supplement: Supplementary file 6 — Source Data [file 41467_2020_20233_MOESM6_ESM.zip › Source Data/Source Data 4.xlsx]

## Sheet: MM Kinetic plots
Kinetic study of Fig. 2B in the main text
Time/min	Triethoxysilane (R1)	Dodecane(Internal standard)	Product	R1/St	Pr/St	R1 Concentration(mM)	Pr Concentration(mM)	Volume	Note:
	343.13mg	53.45mg/(20.9mM）				138.682		15 ml
0	133425	29141	0	4.5786	0	138.682	0
1	124655	27657	3208	4.50718	0.115992	137.308	1.61616
2	139355	31239	6308	4.46093	0.201927	135.899	2.81352
3	157540	35693	10795	4.41375	0.30244	134.462	4.214
4	123520	28298	11157	4.36497	0.394268	132.976	5.49347
5	134207	31026	15488	4.32563	0.499194	131.777	6.95544
Time/min	Triethoxysilane (R1)	Dodecane(Internal standard)	Product	R1/St	Pr/St	R1 Concentration(mM)	Pr Concentration(mM)
	174.3mg	52.94mg/ (20.7mM)				70.8537
0	65881	28363	0	2.32278	0	70.8537	0
1	61347	27057	2091	2.26732	0.0772813	69.1624	1.06648
2	55208	24788	4916	2.22721	0.198322	67.9386	2.73684
3	58864	26930	7945	2.18582	0.295024	66.676	4.07133
4	56041	26102	9738	2.147	0.373075	65.492	5.14843
5	56551	26907	12844	2.10172	0.477348	64.1108	6.5874
Time/min	Triethoxysilane (R1)	Dodecane(Internal standard)	Product	R1/St	Pr/St	R1 Concentration(mM)	Pr Concentration(mM)
	72.73mg	41.43mg/ (16.2mM)				35.7
0	55990	48075	0	1.16464	0	35.7	0
1	68719	62521	6253	1.09913	0.100014	33.6921	1.08016
2	54969	51324	9712	1.07102	0.189229	32.8303	2.04368
3	51981	50482	16800	1.02969	0.332792	31.5635	3.59415
4	47719	47401	19924	1.00671	0.420329	30.8589	4.53955
5	55493	57012	28817	0.973356	0.505455	29.8366	5.45891
Time/min	Triethoxysilane (R1)	Dodecane(Internal standard)	Product	R1/St	Pr/St	R1 Concentration(mM)	Pr Concentration(mM)
	53.78mg	51.66mg/(20.2mM)				26.4
0	29857	34712	0	0.860135	0	26.4	0
0.5	27893	32858	1353	0.848895	0.0411772	26.055	0.554519
1	25494	31131	2425	0.818926	0.0778966	25.1352	1.04901
1.5	23465	29137	3427	0.805333	0.117617	24.718	1.58391
2	24800	31550	5071	0.786054	0.160729	24.1262	2.16448
2.5	28789	36881	7064	0.780592	0.191535	23.9586	2.57934
Time/min	Triethoxysilane (R1)	Dodecane(Internal standard)	Product	R1/St	Pr/St	R1 Concentration(mM)	Pr Concentration(mM)
	44.51mg	52.43mg/(20.5mM)				21.8
0	17870	26187	0	0.6824	0	21.8	0
0.5	20136	30281	1542	0.664971	0.050923	21.2432	0.695948
1	14742	22480	1666	0.655783	0.0741103	20.9497	1.01284
1.5	12587	19824	2154	0.634937	0.108656	20.2838	1.48497
2	20077	32334	4733	0.620925	0.146378	19.8361	2.00051
2.5	12568	21004	3454	0.598362	0.164445	19.1153	2.46667
Time/min	Triethoxysilane (R1)	Dodecane(Internal standard)	Product	R1/St	Pr/St	R1 Concentration(mM)	Pr Concentration(mM)
	35.00mg	64.7mg/(25.3mM)				17.2
0	19702	43329	0	0.454707	0	17.2	0
0.5	15892	35889	954	0.44281	0.026582	16.75	0.46607
1	14075	32286	1592	0.435947	0.0493093	16.4904	0.864556
1.5	12164	28957	2187	0.420071	0.0755258	15.8898	1.32422
2	9541	23329	2351	0.408976	0.100776	15.4702	1.69975
Time/min	Triethoxysilane (R1)	Dodecane(Internal standard)	Product	R1/St	Pr/St	R1 Concentration(mM)	Pr Concentration(mM)
	27.2mg	69.93mg/(25.0mM)				13.3
0	17323	52292	0	0.331274	0	13.3	0
0.5	18068	56141	1342	0.321833	0.0239041	12.9501	0.398402
1	10344	33174	1592	0.31181	0.0479894	12.5468	0.799823
1.5	13051	43215	2984	0.302002	0.0690501	12.1521	1.15083
2	11021	37773	3537	0.291769	0.0936383	11.7404	1.56064
Time/min	Triethoxysilane (R1)	Dodecane(Internal standard)	Product	R1/St	Pr/St	R1 Concentration(mM)	Pr Concentration(mM)
	18.60mg	68.28mg/(26.7mM)				9.118
0	7746	27417	0	0.282525	0	9.118	0
0.5	6712	24741	651	0.271291	0.0263126	8.75541	0.468364
1	6931	26630	1131	0.26027	0.0424709	8.39976	0.755982
1.5	6554	26114	1334	0.250976	0.0510837	8.09981	0.90929
Time/min	Triethoxysilane (R1)	Dodecane(Internal standard)	Product	R1/St	Pr/St	R1 Concentration(mM)	Pr Concentration(mM)
	13.93mg	57.6mg/(22.5mM)				5.6626
0	4011	19083	0	0.210187	0	5.663	0
0.5	6845	33921	651	0.201792	0.0191917	5.43682	0.287875
1	6918	35868	1058	0.192874	0.029497	5.19654	0.442456
1.5	5981	32511	1524	0.183969	0.0468764	4.9566	0.703147
Time/min	Triethoxysilane (R1)	Dodecane(Internal standard)	Product	R1/St	Pr/St	R1 Concentration(mM)	Pr Concentration(mM)
	9.25mg	55.0mg/(21.5mM)				3.76016
0	6724	45502	0	0.147774	0	3.76	0
0.5	5772	41022	515	0.140705	0.0125542	3.58014	0.179944
1	3054	23464	641	0.130157	0.0273184	3.31175	0.391564
1.5	4231	33581	1274	0.125994	0.0379381	3.20583	0.54378
